# Supplementary material for: Miro1-dependent mitochondrial dynamics in parvalbumin interneurons
Source: eLife. 2021 Jun 30;10:e65215. doi: 10.7554/eLife.65215 (PMC8294849; doi:10.7554/eLife.65215)
Supplement: Source code 1. [file elife-65215-code1.zip]

Archive with 1 entries (1 files):
- MitoSholl.m
